# Supplementary material for: Assessment of Habitat Suitability for Amphioxus in the Changli Marine Reserve and Adjacent Coastal Waters, Hebei Province
Source: Animals (Basel). 2025 Nov 3;15(21):3203. doi: 10.3390/ani15213203 (PMC12609651; doi:10.3390/ani15213203)
Supplement: Supplementary file 1 [file animals-15-03203-s001.zip]

Archive with 1 entries (1 files):
- animals-3862330-supplementary.pdf
